# Supplementary material for: Investigation of the Genes Involved in the Outbreaks of Escherichia coli and Salmonella spp. in the United States
Source: Antibiotics (Basel). 2021 Oct 19;10(10):1274. doi: 10.3390/antibiotics10101274 (PMC8532668; doi:10.3390/antibiotics10101274)
Supplement: Supplementary file 1 [file antibiotics-10-01274-s001.zip]

Archive with 1 entries (1 files):
- antibiotics-1396897-supplementary.pdf
